# Supplementary material for: TBCancer: A database for exploring characteristics and functions of tissue‐biased genes in cancer
Source: IMetaOmics. 2025 Jun 29;2(4):e70039. doi: 10.1002/imo2.70039 (PMC12806124; doi:10.1002/imo2.70039)
Supplement: Supplementary file 2 — Table S1. Intersection of genes downregulated in LCSC relative to hepatocyte and tissue‐biased genes downregulated in liver tumor relative to normal tissue adjacent to the tumor. Table S2. List of liver‐biased genes highly associated with cancer cell stemness. Table S3. The reference gene set for tumor cell stemness scores. Table S4. List of the primers used in this study. Table S5. List of the data resources that are integrated by TBCancer. [file IMO2-2-e70039-s002.xlsx]

## Sheet: S1
Table S1. Intersection of genes downregulated in LCSC relative to hepatocyte and tissue-biased genes downregulated in liver tumor relative to normal tissue adjacent to the tumor.
Gene	log2FC	p adj	log2FC	p adj
	(tumor VS normal)	(tumor VS normal)	(LCSC VS hepatocyte)	(LCSC VS hepatocyte)
HP	-2.44	2.08e-147	-2.57	5.75e-11
CYP2E1	-2.32	8.24e-171	-3.62	1.35e-08
TTR	-2.05	9.8e-242	-1.84	4.9e-07
APOH	-2.03	1.38e-281	-1.01	0.0025
APOA1	-2.02	6.82e-165	-1.83	3.4e-06
SERPINC1	-1.97	0	-1.01	0.0202
HPX	-1.93	2.54e-229	-1.89	3.53e-09
APOC3	-1.7	2.33e-250	-1.4	0.000184
A1BG	-1.67	4.37e-236	-1.65	2.74e-07
SAA1	-1.66	2.63e-91	-2.65	8.27e-06
SAA4	-1.64	1.78e-263	-2.5	7.15e-09
AGXT	-1.64	9.98e-222	-1.51	0.000104
DCXR	-1.64	0	-1.11	2.1e-06
AHSG	-1.54	7.47e-221	-1.36	0.00205
HPD	-1.46	2.05e-135	-2.14	5.36e-05
ORM2	-1.32	8.82e-111	-1.71	5.06e-09
HSD17B6	-1.3	4.89e-274	-1.64	5.69e-06
CYP2C9	-1.26	1.05e-171	-2.56	5.63e-10
ADH4	-1.24	1.26e-175	-3.74	5.52e-12
APCS	-1.12	1.53e-166	-1.54	2.4e-05
TAT	-1.08	3.45e-172	-2.64	1.81e-07
SLC2A2	-1.07	3.08e-270	-1.25	0.000616
ORM1	-1.05	7.89e-96	-1.88	5.7e-10
ADH1A	-1.02	2.38e-228	-2.14	7.52e-09
CPS1	-1.01	5.13e-200	-2.11	3.21e-05
[1] Differentially expressed genes (DEGs) analysis at bulk level used Limma "eBayes" function to perform a paired t-test.
[2] DEGs analysis at single-cell level used Seurat "FindAllMarkers" function to perform a Wilcoxon rank-sum test.
[3] Log2FC means the log2-transformed fold changes, and p adj refers to the adjusted p-values by Benjamini-Hochberg (BH) correction.

## Sheet: S2
Table S2. List of liver-biased genes highly associated with cancer cell stemness.
Gene	cor	p value	cor_score	log2FC	p adj	screen_score
A1BG	-0.06104	0.212975	-0.1362	-1.64938	2.74e-07	35.959
ACAA1	-0.10276	0.035719	-0.49396	-1.03021	3.14e-14	46.2111
ACAA2	-0.2141	1.01e-05	-3.55354	-1.28175	4e-14	57.0461
ACADSB	-0.17905	0.000234	-2.15982	-1.43773	7.69e-12	53.0825
ACSM2A	-0.07331	0.134538	-0.21217	-1.36504	0.000226	16.5346
ACSM5	-0.18329	0.000164	-2.30407	-2.09986	2.27e-09	60.2942
ADH1A	-0.14101	0.003866	-1.13021	-2.13719	7.52e-09	57.6747
ADH4	-0.26404	4.26e-08	-6.46471	-3.7374	5.52e-12	139.775
ADH6	-0.07222	0.14048	-0.20449	-1.49094	8.05e-08	35.1362
AFM	-0.19783	4.64e-05	-2.84768	-2.38441	2.49e-09	68.1505
AGXT	-0.04806	0.326933	-0.07753	-1.50913	0.000104	19.9747
AHSG	0.096524	0.048595	0.421139	-1.36011	0.002051	12.1447
ALB	-0.06457	0.187685	-0.15584	-1.78916	4.82e-09	49.4331
AMDHD1	-0.03756	0.443791	-0.04402	-1.36354	1.5e-07	30.9072
ANGPTL3	-0.06006	0.220473	-0.131	-1.13851	0.000332	13.1577
APCS	-0.13204	0.006864	-0.94895	-1.53892	2.4e-05	23.6207
APOA1	0.035745	0.466091	0.039367	-1.8307	3.4e-06	33.2549
APOA5	-0.14055	0.003985	-1.12036	-1.8521	1.72e-06	35.4682
APOC3	-0.01248	0.799136	-0.00404	-1.39728	0.000184	17.336
APOH	0.06776	0.166728	0.17512	-1.00651	0.002501	8.69933
ARG1	0.011649	0.812306	0.003493	-1.54119	0.000136	19.8014
ASS1	-0.10977	0.024812	-0.58538	-1.61063	1.1e-15	80.0354
ATF5	-0.16178	0.000901	-1.63658	-1.77462	1.38e-07	40.4423
C4BPA	-0.18036	0.00021	-2.20382	-1.07708	0.002231	9.48698
C8A	-0.12535	0.010312	-0.82725	-2.02144	3.16e-10	63.7951
C8B	-0.10196	0.037186	-0.48421	-1.5421	3.86e-07	32.8533
CFHR3	-0.16182	0.000899	-1.63748	-2.05147	2.35e-06	38.3633
CFHR5	-0.04842	0.323366	-0.07886	-1.1355	0.04642	5.02925
CP	-0.018	0.713701	-0.00876	-1.25512	4.9e-06	22.1388
CPN2	-0.03485	0.477301	-0.03719	-1.14822	0.00244	9.96549
CPS1	-0.05196	0.289229	-0.09299	-2.10561	3.21e-05	31.4311
CRP	-0.22159	4.79e-06	-3.91584	-2.00845	0.002776	17.0572
CYP2A6	-0.17267	0.000391	-1.95501	-3.79785	1.5e-08	98.7005
CYP2A7	-0.13694	0.005038	-1.04528	-4.13635	2.93e-08	103.505
CYP2C8	-0.32395	1.14e-11	-11.7754	-3.50542	6.8e-16	176.623
CYP2C9	-0.18697	0.00012	-2.43422	-2.56432	5.63e-10	78.7931
CYP2E1	-0.22299	4.15e-06	-3.98646	-3.62007	1.35e-08	94.6376
CYP4A11	-0.15981	0.001043	-1.58291	-2.58951	1.52e-12	101.655
CYP4F2	-0.1567	0.001309	-1.5007	-2.02784	7e-07	41.4612
CYP8B1	-0.13984	0.004176	-1.10525	-3.13054	2.09e-08	79.8751
DCXR	0.069309	0.157222	0.184993	-1.11196	2.1e-06	20.9716
DPYS	0.023147	0.637001	0.01506	-1.27039	0.000377	14.4477
EHHADH	-0.15611	0.001366	-1.48557	-1.22132	1.53e-06	23.5934
F11	-0.03891	0.427487	-0.04771	-1.04526	0.000247	12.5285
F12	-0.04387	0.371014	-0.06275	-1.0073	0.001955	9.06424
FETUB	-0.01308	0.789728	-0.00446	-2.09339	3.81e-06	37.6864
FGA	-0.11884	0.015055	-0.71941	-1.35575	4.94e-06	23.8984
FGB	-0.09038	0.064886	-0.35663	-1.71008	1.54e-07	38.6993
FGG	-0.10571	0.030702	-0.53127	-1.4162	3.68e-06	25.5658
FGL1	-0.13114	0.00726	-0.93183	-1.50245	7.28e-06	25.6435
FMO3	-0.17757	0.000264	-2.11113	-1.39593	8.96e-05	18.7689
FTCD	-0.05617	0.251875	-0.11173	-1.54694	9.47e-06	25.8158
G6PC	-0.12667	0.009526	-0.85048	-1.23747	0.001849	11.2349
HAAO	-0.00189	0.969235	-8.53e-05	-1.10401	1.26e-08	28.9683
HAL	-0.04873	0.320277	-0.08004	-1.65742	0.000969	16.5935
HAO1	-0.05135	0.294949	-0.09044	-1.58834	3.39e-06	28.8631
HMGCS2	-0.01114	0.820286	-0.00319	-1.17716	0.00023	14.2272
HP	-0.12434	0.010948	-0.80982	-2.57132	5.75e-11	87.4723
HPD	-0.1354	0.005559	-1.01429	-2.14208	5.36e-05	30.3886
HPR	0.008376	0.864425	0.001761	-1.19686	0.005425	9.00774
HPX	-0.1624	0.000861	-1.65358	-1.89468	3.53e-09	53.1976
HRG	-0.11419	0.019524	-0.64847	-2.12001	2.47e-05	32.4518
HRSP12	-0.14871	0.002302	-1.30318	-1.12083	4.65e-09	31.0246
HSD11B1	-0.24858	2.63e-07	-5.43345	-2.57506	3.86e-07	54.8595
HSD17B13	-0.30181	2.99e-10	-9.54928	-4.97469	5.49e-15	235.663
HSD17B6	-0.13421	0.005994	-0.99076	-1.64409	5.69e-06	28.6464
IGFBP1	-0.10027	0.04046	-0.46398	-1.7539	3.95e-06	31.4796
ITIH4	-0.06601	0.17798	-0.16438	-1.13634	6.06e-06	19.6945
KLKB1	-0.22541	3.25e-06	-4.10986	-1.57321	5.5e-12	58.8434
LEAP2	-0.08474	0.083552	-0.30347	-1.22769	6.74e-06	21.09
LECT2	-0.09415	0.054437	-0.39535	-2.25214	3.67e-05	33.1825
LRG1	-0.17277	0.000387	-1.95811	-1.43828	5.57e-09	39.4386
MASP2	-0.03433	0.483888	-0.03596	-1.02254	0.018533	5.88348
MAT1A	-0.0503	0.304875	-0.08621	-1.66295	2.07e-09	47.9678
NR1I3	0.114263	0.01945	0.649479	-1.23555	0.002568	10.632
ORM1	-0.06278	0.200187	-0.14569	-1.88237	5.7e-10	57.8036
ORM2	-0.01297	0.79149	-0.00438	-1.70696	5.06e-09	47.0388
OTC	-0.03477	0.478298	-0.037	-1.72836	0.000257	20.6127
PCK1	-0.24424	4.3e-07	-5.16551	-3.10912	8.59e-12	114.29
PGLYRP2	-0.16318	0.000812	-1.67538	-2.25565	6.78e-08	53.7157
PLG	0.003414	0.944518	0.000281	-1.68185	1.83e-07	37.6428
PON1	-0.08716	0.075073	-0.32559	-1.73965	5.19e-06	30.5387
PON3	-0.11176	0.022298	-0.61322	-1.41283	1.64e-09	41.2271
RDH16	-0.12814	0.008718	-0.87673	-2.82537	3.16e-12	107.942
SAA1	-0.18906	0.000101	-2.51012	-2.65052	8.27e-06	44.7498
SAA4	-0.04804	0.32714	-0.07745	-2.50217	7.15e-09	67.707
SARDH	-0.00926	0.850236	-0.00217	-1.20281	3.61e-09	33.7341
SDS	-0.16671	0.000621	-1.77581	-2.50595	6.48e-06	43.192
SERPINA11	-0.08332	0.088874	-0.29097	-2.59968	2.88e-11	91.0227
SERPINA7	-0.0739	0.131453	-0.21633	-1.40688	0.010396	9.26829
SERPINC1	0.037992	0.438516	0.045184	-1.01033	0.020249	5.6841
SERPINF2	0.040509	0.40877	0.052282	-1.16565	5.72e-06	20.3015
SHMT1	-0.15973	0.001049	-1.58088	-1.11994	1.58e-07	25.3078
SLC10A1	-0.19808	4.54e-05	-2.85752	-2.92744	7.22e-08	69.4487
SLC22A7	-0.12015	0.013971	-0.74029	-1.65578	0.000429	18.52
SLC27A2	-0.14773	0.002462	-1.28026	-1.3716	8.49e-07	27.6623
SLC27A5	-0.06242	0.202789	-0.14369	-1.75723	2.77e-09	49.9495
SLC2A2	-0.08676	0.076404	-0.32191	-1.24821	0.000616	13.3123
SLC38A4	-0.12507	0.010485	-0.82238	-1.55985	8.86e-07	31.3632
SLCO1B1	-0.15983	0.001041	-1.58352	-1.52891	7.75e-05	20.878
SPP2	-0.11846	0.015381	-0.71347	-2.89688	1.8e-07	64.8991
TAT	-0.17414	0.000348	-2.00085	-2.63584	1.81e-07	59.0356
TTPA	-0.18202	0.000183	-2.26014	-1.1527	0.00066	12.1781
TTR	0.02621	0.593094	0.019754	-1.84439	4.9e-07	38.6581
UGT2B10	-0.05527	0.259536	-0.10756	-2.20245	1.82e-07	49.3102
UPB1	-0.01881	0.701435	-0.00962	-1.19623	0.002458	10.3693
[1] Correlation analysis between gene expression level and stemness level at bulk level used Pearson's correlation method. Cor (2nd column) refers to the correlation coefficient, and p value (3rd column) indicates the statistical significance. Cor_score (4th column) serves as a composite metric integrating both the Cor and its associated p value.
[2] DEGs analysis at single-cell level used Seurat "FindAllMarkers" function to perform a Wilcoxon rank-sum test. Log2FC (5th column) means the log2-transformed fold changes, and p adj (6th column) refers to the adjusted p-values by Benjamini-Hochberg (BH) correction. Screen_score (7th column) serves as a composite metric integrating both the Log2FC and its associated p adj.

## Sheet: S3
Table S3. The reference gene set for tumor cell stemness scores.
Reference(s)	Gene	Category	Tissue
PMID: 16904174	POU5F1	Yamanaka Factor	All
PMID: 16904174	SOX2	Yamanaka Factor	All
PMID: 16904174	MYC	Yamanaka Factor	All
PMID: 16904174	KLF4	Yamanaka Factor	All
PMID: 16904174	NANOG	Normal Stem Cell	All
PMID: 16865673	ZFP42	Normal Stem Cell	All
PMID: 23815814	PROM1	Normal Stem Cell	All
PMID: 22723415	CTNNB1	Normal Stem Cell	All
PMID: 20159023	ABCG2	Normal Stem Cell	All
PMID: 24497003	CD34	Normal Stem Cell	All
PMID: 21390059	CD44	Normal Stem Cell	All
PMID: 17553482	ZSCAN4	Normal Stem Cell	All
PMID: 21419747	LGR5	Cancer Stem Cell	COAD
PMID: 24292392	BMI1	Cancer Stem Cell	COAD
PMID: 24481417	NES	Cancer Stem Cell	LUAD
PMID: 25396735	HIF1A	Cancer Stem Cell	COAD

## Sheet: S4
Table S4. List of the primers used in this study.
Primer Name	Sequence (5’→3’)
CMV-F	CGCAAATGGGCGGTAGGCGTG
pEGFP-C-5	CATGGTCCTGCTGGAGTTCGTG
BGH-R	TAGAAGGCACAGTCGAGG
PCK1-F1	cctttggcagtgggtacg

## Sheet: S5
Table S5. List of the data resources that are integrated by TBCancer.
Data classification	Number of samples	Data type	Data resource
cancer genome data	17227	RNA-seq/Microarray	TCGA /GEO
normal genome data	7862	RNA-seq	GTEx /GEO
cancer scRNA-seq	265648	scRNA-seq	GEO/GSA/EMBL-EBI
proteomics data	2496	mass spectrometry	CPTAC
chemotherapy data	4075	RNA-seq/Microarray	TCGA/GEO/SRA
immunotherapy data	1471	RNA-seq/Microarray	GEO/SRA
cell line therapy data	152859	IC50 experiment	GDSC
CRISPR-screening	791	RNA-seq	CCLE/COSMIC
immune-screening	31	RNA-seq	GEO
